# Supplementary material for: Microbial diversity and community assembly in heavy metal-contaminated soils: insights from selenium-impacted mining areas
Source: Front Microbiol. 2025 Apr 14;16:1561678. doi: 10.3389/fmicb.2025.1561678 (PMC12034704; doi:10.3389/fmicb.2025.1561678)
Supplement: Supplementary file 1 [file Table_1.XLSX]

## Sheet: Sheet1
Pearson correlation between soil heavy metal (Se, Cr, Ni, Cu and V) contents and relative abundance of bacteria
		Se	Cr	Ni	Cu	V
Phlyum	Proteobacteria	0.295606	0.291417	0.154241	0.223957	0.430665
	Acidobacteriota	-0.704883	-0.697369	-0.430933	-0.569029	-0.664245
	Actinobacteriota	0.490507	0.267607	0.573592	0.0395113	0.101177
	Myxococcota	-0.791172	-0.640851	-0.621628	-0.441423	-0.570205
	Planctomycetota	-0.328424	-0.280999	-0.148125	-0.229252	-0.389695
	Bacteroidetes	0.307486	0.509482	0.0926994	0.578399	0.450776
	Gemmatimonadota	-0.837036	-0.742287	-0.639315	-0.523067	-0.637246
	Chloroflexi	-0.374519	-0.431664	-0.288225	-0.339859	-0.308196
	Nitrospirota	-0.231998	-0.20361	-0.0134133	-0.214035	-0.338264
	Desulfobacterota	-0.877085	-0.883933	-0.604655	-0.715828	-0.773157
Genus	Candidatus_Koribacter	-0.91712	-0.86649	-0.648261	-0.669037	-0.763008
	Pseudomonas	0.443826	0.282219	0.311362	0.0944177	0.37453
	Ktedonobacter	-0.201184	-0.29854	-0.070977	-0.379993	-0.153954
	Gemmatimonas	-0.840052	-0.732097	-0.665304	-0.498735	-0.619619
	Bradyrhizobium	-0.328077	-0.105124	-0.226363	-0.0134	-0.165
	Aciditerrimonas	0.381074	0.201207	0.443797	-0.000627591	0.0804097
	Gemmata	-0.75113	-0.659827	-0.57218	-0.490406	-0.584151
	Haliangium	-0.456782	-0.180368	-0.527119	0.046193	-0.157237
	Acidobacterium	-0.521376	-0.513215	-0.341511	-0.414706	-0.490279
	Oceanibaculum	-0.701183	-0.75085	-0.388868	-0.696889	-0.674246
	Staphylococcus	0.285677	0.122066	0.252835	0.0293845	0.0267458
	Paraburkholderia	-0.763362	-0.65182	-0.590141	-0.465817	-0.597556
	Candidatus_Solibacter	0.0197941	0.0542558	0.0139706	0.0284055	0.0474084
	Serratia	0.367451	0.20089	0.311434	0.0241283	0.18231
	Azospirillum	-0.0552023	-0.10247	-0.130186	-0.0800182	0.101482
	Nitrospirillum	-0.888773	-0.88771	-0.650986	-0.675324	-0.766884
	Enterococcus	0.364093	0.174642	0.368376	-0.0237747	0.0986787
	Terriglobus	0.347718	0.188339	0.411189	-0.0281877	0.11852
	Ralstonia	0.0577469	0.0950404	-0.126184	0.330405	0.116818
	Steroidobacter	0.0655701	0.186099	-0.0370778	0.245491	0.250271
